# Supplementary material for: Tailored Exercise during Hematopoietic Stem Cell Transplantation Hospitalization in Children with Cancer: A Prospective Cohort Study
Source: Cancers (Basel). 2020 Oct 17;12(10):3020. doi: 10.3390/cancers12103020 (PMC7650695; doi:10.3390/cancers12103020)
Supplement: Supplementary file 1 [file cancers-12-03020-s001.zip]

Archive with 3 entries (3 files):
- R1 - Table S1.docx
- R1 - Table S2.xlsx
- R1 - Table S3.xlsx
