# Supplementary material for: Tailored Exercise during Hematopoietic Stem Cell Transplantation Hospitalization in Children with Cancer: A Prospective Cohort Study
Source: Cancers (Basel). 2020 Oct 17;12(10):3020. doi: 10.3390/cancers12103020 (PMC7650695; doi:10.3390/cancers12103020)
Supplement: Supplementary file 1 [file cancers-12-03020-s001.zip › R1 - Table S2.xlsx]

## Sheet: Auto-HSCT
	CONTROL GROUP									EXERCISE GROUP
	Baseline			15 days post-HSCT			30 days post-HSCT			Baseline			15 days post-HSCT			30 days post-HSCT
Outcome	Mean	SEM		Mean	SEM		Mean	SEM		Mean	SEM		Mean	SEM		Mean	SEM		Group		Time		Group x Time
Leukocytes (cells·mm-3)	3573.75	207		2830	127		4183.33	131		2426.67	93		2452.5	130		2544	55		0.001		0.240		0.341
Neutrophils (cells·mm-3)	2352.25	227		1351	104		2224.5	101		1457.17	81		1214	105		1400	71		0.048		0.252		0.592
Lymphocytes (cells·mm-3)	704.875	46		790.75	42		1207.67	80		555.417	29		777	36		727	51		0.061		0.027		0.263
Monocytes (cells·mm-3)	466.375	35		504.75	31		698.833	49		382.167	26		232.45	32		393.4	20		0.005		0.200		0.367
T lymphocytes (cells·mm-3)	495	46		456.25	58		836.833	75		409.667	28		306.25	23		406.4	27		0.037		0.195		0.326
Activated CD4 T cells (cells·mm-3)	17	2		37	1		59	2		22	3		41	2		40	1		0.137		0.706		0.272
CD4 CM T cells (cells·mm-3)	14	5		42	9		62	6		40	11		37	7		29	7		0.060		0.040		0.175
CD4 EM T cells (cells·mm-3)	4	3		29	12		27	8		47.8333	5		60	4		80	7		0.118		<0.001		0.848
Naïve CD4 T-cell (cells·mm-3)	5	2		26	1		23	4		20.625	11		38	1		59.3333	1		<0.001		<0.001		0.001
Regulatory CD4 T cells (cells·mm-3)	1	1		13	1		29	1		22.75	1		48	1		61	1		0.318		0.027		0.703
CD8 CM T cells (cells·mm-3)	18	5		36	25		12.6667	3		12	1		22.75	3		30	3		0.787		0.574		0.829
CD8 EM T cells (cells·mm-3)	73	18		18	17		48.1667	18		31.8333	14		46.5	14		60.6	15		0.507		0.914		0.652
Naïve CD8 T-cell (cells·mm-3)	32	4		15	6		22	3		22.4167	4		22.25	4		46	3		0.926		0.761		0.655
NK cells (cells·mm-3)	9.125	8		6.5	6		11.5	7.17635		7	5		8.75	3		11	4		0.560		0.840		0.590
NKbright (cells·mm-3)	2	1		2	1		4	2		1	2		2	1		5.2	3		0.896		0.428		0.526
NKdim (cells·mm-3)	7	3		5	3		8	7		6	3		7	4		6	6		0.868		0.753		0.950
Mature B lymphocytes (cells·mm-3)	48.375	8		33	13		26.5	22.3853		34.9167	4		21.5	11		17	12		0.248		0.155		0.983
CD4 lymphocytes (cells·mm-3)	40.75	15		146.5	21		200	18.7234		153	19		224	7		269	3		0.008		0.019		0.048
CD8 lymphocytes (cells·mm-3)	123.375	29		69	20		83	74		66	15		92	11		137	25		0.427		0.006		0.041
Dendritic cells (cells·mm-3)	30.8571	2		38.75	4		31.6667	3		26.5833	2		19	2		16.8	1		0.019		0.730		0.455
