# Supplementary material for: Tailored Exercise during Hematopoietic Stem Cell Transplantation Hospitalization in Children with Cancer: A Prospective Cohort Study
Source: Cancers (Basel). 2020 Oct 17;12(10):3020. doi: 10.3390/cancers12103020 (PMC7650695; doi:10.3390/cancers12103020)
Supplement: Supplementary file 1 [file cancers-12-03020-s001.zip › R1 - Table S3.xlsx]

## Sheet: Allo-HSCT
	CONTROL GROUP									EXERCISE GROUP
	Baseline			15 days post-HSCT			30 days post-HSCT			Baseline			15 days post-HSCT			30 days post-HSCT
Outcome	Mean	SEM		Mean	SEM		Mean	SEM		Mean	SEM		Mean	SEM		Mean	SEM		Group		Time		Group x Time
Leukocytes (cells·mm-3)	2584.4	133		1220	127		4314.29	171		3065.56	207		1358.67	85.1384		3835.26	242		0.895		<0.001		0.268
Neutrophils (cells·mm-3)	1112.28	94		517.438	82		2612.29	129		1773.72	171		445.8	48.9649		2457.11	239		0.503		<0.001		0.171
Lymphocytes (cells·mm-3)	938.2	78		397.688	43		953.214	83		695.806	74		358.067	34.0072		668.526	55		0.045		0.001		0.565
Monocytes (cells·mm-3)	480.372	37		361.456	50		591	51		606.972	54		532.133	34.5049		488.947	41		0.324		0.420		0.226
T lymphocytes (cells·mm-3)	675.784	68		264.663	44		360.364	56		403.472	44		53	7.34009		295.416	38		0.006		<0.001		0.412
Activated CD4 T cells (cells·mm-3)	40	3		12	1		33	1		59	2		15	0		20	3		0.004		<0.001		0.191
CD4 CM T cells (cells·mm-3)	32	14		14	6		24	4		56	8		12	2		16	10		0.011		0.007		0.700
CD4 EM T cells (cells·mm-3)	18	8		9	2		18	15		26	8		18	1		28	9		0.719		<0.001		0.005
Naïve CD4 T-cell (cells·mm-3)	15	18		8	2		21	2		53	5		13	1		19	2		0.829		<0.001		0.005
Regulatory CD4 T cells (cells·mm-3)	24	1		11	1		12	0		34.24	1		11	0		11	2		0.265		<0.001		0.003
CD8 CM T cells (cells·mm-3)	42	4		7.875	10		13.8571	4		13.8333	15		5.06667	1		8.57895	4		0.191		0.051		0.867
CD8 EM T cells (cells·mm-3)	17.32	13		1.375	1.85742		36.1429	15		42.75	13		2	1		23.1053	13		0.759		0.194		0.472
Naïve CD8 T-cell (cells·mm-3)	48	11		7.125	6		11.8571	1		21.4	9		2.66667	1		10.7778	3		0.183		<0.001		0.729
NK cells (cells·mm-3)	10	10		3.375	2		8	3		9	5		4	3		13	3		0.533		0.001		0.333
NKbright (cells·mm-3)	1	2		1	0		2	1		3	2		1	0		4	2		0.011		<0.001		0.003
NKdim (cells·mm-3)	9	6		2	1		6	2		6	6		3	2		9	1		0.364		<0.001		0.450
Mature B lymphocytes (cells·mm-3)	95.6667	7		15.4375	0		5.78571	9		53.4167	15		3.93333	0		8.94737	8		0.100		<0.001		0.132
CD4 lymphocytes (cells·mm-3)	129	33		54	9		108	47		228	16		69	4		94	13		0.947		0.369		0.367
CD8 lymphocytes (cells·mm-3)	107	38		16	13		62	33		78	29		10	3		42	25		0.024		0.086		0.930
Dendritic cells (cells·mm-3)	52.8333	10		19.5	3		24.2857	2		37	3		37.5385	3		28.6111	4		0.757		0.034		0.108
